# Supplementary material for: Increasing growth rate slows adaptation when genotypes compete for diffusing resources
Source: PLoS Comput Biol. 2020 Jan 7;16(1):e1007585. doi: 10.1371/journal.pcbi.1007585 (PMC6946136; doi:10.1371/journal.pcbi.1007585)
Supplement: S1 Code — (ZIP) [file pcbi.1007585.s001.zip]

Archive with 3 entries (2 files):
- code_for_paper/
- code_for_paper/simulations_functions.r
- code_for_paper/simulation_example.r
